# Supplementary material for: Circulating Polyploid Giant Cancer Cells, a Potential Prognostic Marker in Patients with Carcinoma
Source: Int J Mol Sci. 2024 Sep 11;25(18):9841. doi: 10.3390/ijms25189841 (PMC11432346; doi:10.3390/ijms25189841)
Supplement: Supplementary file 1 [file ijms-25-09841-s001.zip]

Archive with 1 entries (1 files):
- ijms-3140672-supplementary.pdf
